# Supplementary material for: HCN2 Channels in the Ventral Hippocampal CA1 Regulate Nociceptive Hypersensitivity in Mice
Source: Int J Mol Sci. 2023 Sep 7;24(18):13823. doi: 10.3390/ijms241813823 (PMC10531460; doi:10.3390/ijms241813823)
Supplement: Supplementary file 1 [file ijms-24-13823-s001.zip]

Archive with 1 entries (1 files):
- ijms-2528095-supplementary.pdf
